# Supplementary material for: Impact of Biochar on Nitrogen-Cycling Functional Genes: A Comparative Study in Mollisol and Alkaline Soils
Source: Life (Basel). 2024 Dec 9;14(12):1631. doi: 10.3390/life14121631 (PMC11677638; doi:10.3390/life14121631)
Supplement: Supplementary file 1 [file life-14-01631-s001.zip]

Archive with 1 entries (1 files):
- life-3347735-supplementary.pdf
